# Supplementary material for: Examining Health Disparities and Severity of Depression among Sexual Minorites in a National Population Sample
Source: Diseases. 2022 Oct 9;10(4):86. doi: 10.3390/diseases10040086 (PMC9624332; doi:10.3390/diseases10040086)
Supplement: Supplementary file 1 [file diseases-10-00086-s001.zip]

Archive with 1 entries (1 files):
- diseases-1905741-supplementary.pdf
